# Supplementary material for: The state of online citizen science in Mongolia and its potential for environmental challenges
Source: PLoS One. 2023 Aug 14;18(8):e0289924. doi: 10.1371/journal.pone.0289924 (PMC10424864; doi:10.1371/journal.pone.0289924)
Supplement: S1 Data — (XLSX) [file pone.0289924.s001.xlsx]

## Sheet: Sheet1
List of projects included in the qualitative analysis	Website	Other links
1. CyberTracker	https://cybertracker.org/use/wildlife-monitoring-in-mongolia/
2. DustDuino	http://dustduino.org
3. Cyber-archaeology by CISA3 / Field Expedition Mongolia	http://cisa3.calit2.net/igert-teech/fieldsite/mongolia.php	http://exploration.nationalgeographic.com/mongolia/
4. Indicator Bats Program	https://www.bats.org.uk/our-work/national-bat-monitoring-programme/past-projects/ibats
5. InstantWild	https://instantwild.zsl.org/intro
6. MyShake	https://myshake.berkeley.edu
7. OSM Mongolia / Public Lab Mongolia	https://www.hotosm.org/where-we-work/mongolia/	https://www.publiclabmongolia.org
8. TabaccoSpotter	https://play.google.com/store/apps/details?id=com.duretechnologies.apps.android.whotb&hl=en&gl=US	https://apps.who.int/iris/bitstream/handle/10665/326497/9789241516259-eng.pdf
9. Universal Knowledge Code / The Mongolian Wordnet	http://ukc.disi.unitn.it/index.php/monwordnet/	https://github.com/kbatsuren/monwn
10. What3words.com	https://what3words.com/	https://www.nytimes.com/2016/08/12/world/what-in-the-world/mongolia-post-what3words.html
